# Supplementary material for: Vitamin D Status and Response to Supplementation as Predictive Factors for Early Remission in Polymyalgia Rheumatica: A Retrospective Longitudinal Investigation
Source: Nutrients. 2025 Aug 31;17(17):2839. doi: 10.3390/nu17172839 (PMC12430293; doi:10.3390/nu17172839)
Supplement: Supplementary file 1 [file nutrients-17-02839-s001.zip]

Archive with 1 entries (1 files):
- nutrients-3836808-supplementary.pdf
